# Supplementary material for: Postoperative pain behaviours in rabbits following orthopaedic surgery and effect of observer presence
Source: PLoS One. 2020 Oct 22;15(10):e0240605. doi: 10.1371/journal.pone.0240605 (PMC7580914; doi:10.1371/journal.pone.0240605)
Supplement: S1 Data — (XLSX) [file pone.0240605.s003.xlsx]

## Sheet: Frequency
Legend: M0 - Baseline; M1 - Pain (1 h after anaesthetic recovery); M2 - Analgesia (3 h after rescue analgesia; 4 h after anaesthetic recovery); M3 - 24h post (24h after anaesthetic recovery)
Rabbit	Sex	Moment	Observer	change.position	posture.bipedal	change.posture	hop	rotating.jump	react	shake.body	shake.head	dig	explore	gnaw	press.limbs	stretch	scratch.ear	punch	interact.pinecone	eat.carrot	drink	eat.feed	ingest.cecotropes	selfcleaning.head	selfcleaning.body	lick.affectedarea	twitch	flinch	wince	stagger	fall	tremble	suspend.limb	put.weight.on.and.raise	try.to.get.up	writhe
1	Female	M0	Absence	0	0	0	1	1	0	0	1	0	0	0	0	0	0	2	0	0	0	0	0	0	9	3	0	0	1	0	0	0	0	0	0	0
1	Female	M0	Presence	1	0	2	2	0	2	1	0	0	0	0	0	0	0	3	0	0	0	0	0	0	0	0	2	0	0	0	0	0	0	0	0	0
1	Female	M1	Absence	0	0	0	0	0	0	0	0	0	0	0	0	0	0	1	0	0	0	0	0	0	0	0	3	0	2	0	0	0	0	1	1	0
1	Female	M1	Presence	0	0	0	0	0	0	0	0	0	0	0	0	0	0	0	0	0	0	0	0	0	0	0	0	0	1	0	0	0	0	0	0	0
1	Female	M2	Absence	0	0	0	0	0	0	0	0	0	0	0	0	0	0	0	0	0	0	0	0	0	0	0	0	0	0	0	0	0	0	0	0	0
1	Female	M2	Presence	0	0	0	0	0	0	0	0	0	0	0	0	0	0	0	0	0	0	0	0	0	0	0	0	0	1	0	0	0	0	0	0	0
1	Female	M3	Absence	0	2	3	1	0	1	0	0	0	0	0	0	0	0	1	0	0	0	0	0	0	8	1	0	0	1	0	0	0	0	0	4	0
1	Female	M3	Presence	1	0	0	1	0	1	0	0	0	0	0	0	0	0	0	0	0	0	0	0	1	0	2	0	0	0	0	0	0	0	3	0	0
2	Female	M0	Absence	1	0	3	4	0	0	0	0	0	1	0	0	0	0	0	1	0	0	1	0	0	1	0	0	0	0	0	0	0	0	0	0	0
2	Female	M0	Presence	2	0	1	6	0	1	1	1	0	1	0	0	0	0	1	0	0	0	0	5	0	0	1	0	0	0	0	0	0	0	0	0	0
2	Female	M1	Absence	0	0	0	0	0	0	0	0	0	0	0	0	0	0	0	0	0	0	0	0	0	0	0	0	0	1	0	0	0	0	0	2	0
2	Female	M1	Presence	0	0	0	0	0	0	0	0	0	0	0	0	0	0	0	0	0	0	0	0	0	0	0	1	0	2	0	0	0	0	0	1	0
2	Female	M2	Absence	0	0	0	0	0	0	0	0	0	0	0	0	0	0	0	0	0	0	0	0	0	0	0	0	0	0	0	0	0	0	0	0	0
2	Female	M2	Presence	0	0	0	0	0	0	0	0	0	0	0	0	0	0	0	0	0	0	0	0	0	0	0	0	1	1	0	0	0	0	0	0	0
2	Female	M3	Absence	0	0	0	0	0	0	0	0	0	0	0	0	0	0	0	0	1	0	0	4	0	0	2	0	0	0	0	0	0	1	0	0	0
2	Female	M3	Presence	0	0	1	1	0	1	0	0	1	0	0	0	0	0	2	2	0	0	0	3	0	5	1	0	0	1	0	0	0	1	0	0	0
3	Female	M0	Absence	0	0	1	1	0	0	0	0	0	1	0	0	0	0	0	0	1	0	0	0	0	0	0	0	0	0	0	0	0	0	0	0	0
3	Female	M0	Presence	5	0	3	3	0	0	1	0	2	0	0	1	0	0	0	0	0	0	0	0	1	7	0	0	0	2	0	0	0	0	1	0	0
3	Female	M1	Absence	0	1	3	0	0	0	1	6	0	0	0	0	0	0	0	0	1	0	0	0	0	0	3	0	0	0	0	0	0	5	0	0	0
3	Female	M1	Presence	0	0	2	0	0	1	0	0	0	0	0	0	0	0	1	0	0	0	0	0	0	0	1	2	0	1	0	0	0	2	0	2	0
3	Female	M2	Absence	3	0	4	0	0	0	0	0	0	0	0	0	0	1	0	1	1	0	0	0	0	0	1	0	0	0	0	0	0	1	6	0	0
3	Female	M2	Presence	0	0	0	0	0	0	0	0	0	0	0	0	0	0	0	0	0	0	0	0	0	0	0	0	0	0	0	0	0	0	0	0	0
3	Female	M3	Absence	4	1	2	5	0	0	0	0	0	0	0	0	0	0	0	2	1	0	0	0	0	0	0	0	0	0	0	0	0	1	0	0	0
3	Female	M3	Presence	1	1	6	4	0	0	0	0	0	0	0	0	0	0	0	0	0	0	0	0	0	1	0	0	0	0	0	0	0	0	1	0	0
4	Female	M0	Absence	6	3	7	19	2	1	0	1	0	3	3	0	0	0	1	4	1	0	0	0	0	0	0	0	0	0	0	0	0	0	0	0	0
4	Female	M0	Presence	8	2	7	27	1	0	0	1	0	0	3	0	0	0	0	5	1	0	0	0	0	0	0	0	0	0	0	0	0	0	0	0	0
4	Female	M1	Absence	0	0	1	0	0	1	0	0	0	1	0	0	0	1	0	0	1	0	0	0	3	0	1	0	0	1	0	0	0	5	0	0	0
4	Female	M1	Presence	1	0	1	0	0	0	0	0	0	0	0	0	0	0	0	0	0	0	0	0	0	0	0	0	0	1	0	0	0	0	0	0	0
4	Female	M2	Absence	0	0	1	0	0	0	0	1	0	0	0	0	0	0	0	0	0	0	0	0	0	0	1	0	0	0	0	0	0	0	0	0	0
4	Female	M2	Presence	0	0	1	0	0	0	0	0	0	0	0	0	0	0	0	0	0	0	0	0	0	0	0	0	0	0	0	0	0	0	0	0	0
4	Female	M3	Absence	6	0	9	6	0	0	0	0	0	0	1	0	0	1	2	3	0	0	0	0	0	0	0	0	0	0	0	0	0	0	0	0	0
4	Female	M3	Presence	8	0	9	3	0	0	0	0	0	3	0	0	0	0	0	3	0	0	0	0	0	0	0	0	0	0	0	0	0	0	0	0	0
5	Female	M0	Absence	11	14	23	20	0	0	0	0	0	3	2	0	0	0	0	3	0	0	0	0	0	0	1	0	0	0	0	0	0	0	0	0	0
5	Female	M0	Presence	9	3	6	5	0	1	0	0	2	5	0	0	0	1	0	1	3	0	0	0	0	2	1	0	0	0	0	0	0	0	0	0	0
5	Female	M1	Absence	0	0	0	0	0	0	0	0	0	0	0	0	0	0	0	0	0	0	0	0	0	0	1	0	0	0	0	0	0	0	0	0	0
5	Female	M1	Presence	1	1	3	2	0	0	1	0	0	0	0	0	0	0	2	0	0	0	0	0	1	0	4	0	0	2	0	0	0	5	0	0	0
5	Female	M2	Absence	0	0	0	0	0	0	0	0	0	0	0	0	0	0	0	0	0	0	0	0	0	0	0	0	0	0	0	0	0	0	0	1	0
5	Female	M2	Presence	0	0	3	0	0	0	0	0	0	0	0	0	0	0	0	0	0	1	0	0	0	0	0	0	0	0	0	0	0	0	0	0	0
5	Female	M3	Absence	4	0	3	0	0	0	0	0	0	1	0	0	0	0	0	2	1	0	0	0	0	0	0	0	0	0	0	0	0	4	37	0	0
5	Female	M3	Presence	6	5	14	6	0	0	0	0	0	2	0	0	0	0	0	6	2	0	0	0	0	0	0	0	0	2	0	0	0	1	32	0	0
6	Female	M0	Absence	6	0	1	5	0	0	1	2	0	1	1	0	0	0	0	2	1	0	0	0	0	1	0	0	0	0	0	0	0	0	0	0	0
6	Female	M0	Presence	3	0	2	2	0	0	0	0	0	0	1	0	0	0	0	1	1	0	0	0	0	1	0	0	0	0	0	0	0	0	0	0	0
6	Female	M1	Absence	0	0	0	0	0	0	0	0	0	0	0	0	0	0	1	0	0	0	0	0	0	0	0	0	0	0	0	0	0	0	0	0	1
6	Female	M1	Presence	0	0	1	0	0	0	0	0	0	0	0	0	0	0	0	0	0	0	0	0	0	0	0	0	0	0	0	0	0	0	0	1	0
6	Female	M2	Absence	0	0	1	0	0	0	0	0	0	0	0	0	0	0	0	0	0	0	0	0	0	0	0	0	0	0	0	0	0	0	1	0	0
6	Female	M2	Presence	0	0	0	0	0	0	0	0	0	0	0	0	0	0	0	0	0	0	0	0	0	0	0	0	0	0	0	0	0	0	0	0	0
6	Female	M3	Absence	5	1	2	6	0	0	1	0	0	2	0	0	0	0	0	1	1	0	0	0	0	3	1	0	0	0	0	0	0	0	0	0	0
6	Female	M3	Presence	7	1	8	9	0	2	0	0	0	3	0	0	0	2	0	0	0	0	0	0	0	6	1	0	0	0	0	0	0	0	11	0	0
7	Male	M0	Absence	1	0	1	2	0	0	0	0	0	1	0	0	0	0	0	1	1	0	0	0	0	1	1	0	0	0	0	0	0	0	0	0	0
7	Male	M0	Presence	2	0	1	1	0	2	1	0	0	1	0	0	0	0	0	1	0	0	0	0	0	10	6	0	0	0	0	0	0	0	0	0	0
7	Male	M1	Absence	1	0	2	0	0	0	0	1	0	0	0	0	0	0	1	1	0	0	0	0	1	0	3	0	0	3	0	0	1	1	0	0	0
7	Male	M1	Presence	0	0	1	0	0	0	0	0	0	0	0	0	0	0	0	0	0	0	0	0	0	0	0	0	0	0	0	0	1	0	0	0	0
7	Male	M2	Absence	0	0	0	0	0	0	0	0	0	0	0	0	0	0	0	0	0	0	0	0	0	0	0	0	0	0	0	0	2	0	0	0	0
7	Male	M2	Presence	0	0	0	0	0	0	0	0	0	0	0	0	0	0	0	0	0	0	0	0	0	0	0	0	0	0	0	0	1	0	0	0	0
7	Male	M3	Absence	3	1	5	3	0	0	0	0	0	0	0	0	0	2	0	2	0	0	0	1	0	5	1	0	0	1	0	0	0	0	5	0	1
7	Male	M3	Presence	1	0	3	0	0	0	0	0	0	1	0	0	0	2	0	0	0	0	0	0	0	1	4	0	0	1	0	0	0	0	0	0	0
8	Male	M0	Absence	13	5	13	16	0	0	1	0	0	39	0	0	0	0	0	3	1	0	0	0	0	0	0	0	0	0	0	0	0	0	0	0	0
8	Male	M0	Presence	9	2	9	7	0	2	0	1	0	0	1	0	0	2	0	3	0	0	0	0	0	0	2	0	0	0	0	0	0	0	1	0	0
8	Male	M1	Absence	0	0	0	0	0	0	0	0	0	0	0	0	0	0	0	0	0	0	0	0	0	0	0	0	0	0	0	0	1	0	0	0	0
8	Male	M1	Presence	0	0	0	0	0	0	0	0	0	0	0	0	0	0	0	0	0	0	0	0	0	0	0	0	0	0	0	0	1	0	0	2	0
8	Male	M2	Absence	0	0	0	0	0	0	0	0	0	0	0	0	0	0	0	0	0	0	0	0	0	0	0	0	0	1	0	0	0	0	0	0	0
8	Male	M2	Presence	0	0	0	0	0	0	0	0	0	0	0	0	0	0	0	0	0	0	0	0	0	0	0	0	0	0	0	0	0	0	0	0	0
8	Male	M3	Absence	0	0	2	0	0	0	1	0	0	0	0	0	0	1	7	0	1	0	0	0	1	2	0	0	0	0	0	0	1	0	4	0	0
8	Male	M3	Presence	0	0	0	0	0	0	0	0	0	0	0	0	0	0	0	0	0	0	0	0	0	0	0	0	0	0	0	0	1	0	0	0	0
9	Male	M0	Absence	2	0	0	0	0	0	0	0	0	2	0	0	0	0	0	3	1	0	0	0	0	0	0	0	0	0	0	0	0	0	0	0	0
9	Male	M0	Presence	4	0	5	3	0	0	0	0	0	1	0	0	0	0	0	2	2	0	0	0	0	0	0	0	0	0	0	0	0	0	0	0	0
9	Male	M1	Absence	0	0	0	0	0	0	0	0	0	0	0	0	0	0	0	0	0	0	0	0	0	0	0	1	1	0	0	0	1	0	0	0	0
9	Male	M1	Presence	0	0	0	0	0	0	0	0	0	0	0	0	0	0	0	0	0	0	0	0	0	0	0	1	0	0	0	0	1	0	0	0	0
9	Male	M2	Absence	0	0	0	0	0	0	0	0	0	0	0	0	0	0	0	0	0	0	0	0	0	0	0	0	0	0	0	0	1	0	0	0	0
9	Male	M2	Presence	0	0	0	0	0	0	0	0	0	0	0	0	0	0	0	0	0	0	0	0	0	0	0	1	0	0	0	0	0	0	0	0	0
9	Male	M3	Absence	6	0	8	12	0	0	0	0	0	2	0	0	0	1	0	3	1	0	0	0	0	1	0	0	0	0	0	0	1	1	9	0	0
9	Male	M3	Presence	0	0	0	0	0	0	0	0	0	0	0	0	0	0	0	0	0	0	0	0	0	0	0	1	0	1	0	0	1	0	0	0	0
10	Male	M0	Absence	0	0	4	3	0	0	0	0	0	0	2	0	0	0	4	0	0	0	0	0	0	5	1	0	0	0	0	0	0	0	0	0	0
10	Male	M0	Presence	0	0	1	0	0	0	0	0	0	0	0	0	0	0	2	0	0	0	0	0	0	5	1	0	0	0	0	0	0	0	0	0	0
10	Male	M1	Absence	0	0	1	0	0	0	0	0	0	0	0	0	0	0	2	0	0	0	0	0	0	0	6	0	0	0	0	0	0	1	2	0	0
10	Male	M1	Presence	0	0	0	0	0	0	0	0	0	0	0	0	0	0	0	0	0	0	0	0	0	0	1	0	0	1	0	0	0	0	0	1	0
10	Male	M2	Absence	0	0	0	0	0	0	0	0	0	0	0	0	0	0	0	0	0	0	0	0	0	0	0	0	0	0	0	0	0	0	0	0	0
10	Male	M2	Presence	0	0	0	0	0	0	0	0	0	0	0	0	0	0	0	0	0	0	0	0	0	0	0	0	0	0	0	0	0	0	0	0	0
10	Male	M3	Absence	0	0	1	0	0	0	0	0	0	0	0	0	0	0	0	0	1	0	0	0	2	0	1	0	0	0	0	0	0	0	17	0	0
10	Male	M3	Presence	0	0	1	0	0	0	0	0	0	0	0	0	0	0	0	0	0	0	0	0	0	0	0	0	0	0	0	0	0	0	7	0	0
11	Male	M0	Absence	13	14	28	15	1	0	0	0	0	7	0	0	0	0	0	0	0	1	0	0	0	1	0	0	0	0	0	0	0	0	0	0	0
11	Male	M0	Presence	2	0	2	5	0	0	0	0	0	1	0	0	0	0	0	1	1	0	0	0	0	0	0	0	0	0	0	0	0	0	0	0	0
11	Male	M1	Absence	0	0	0	0	0	0	0	0	0	0	0	0	0	0	0	0	0	0	0	0	0	6	4	0	0	0	0	0	0	1	0	0	0
11	Male	M1	Presence	0	0	0	0	0	0	0	0	0	0	0	0	0	0	0	0	0	0	0	0	0	0	0	3	0	1	0	0	0	1	0	1	0
11	Male	M2	Absence	0	0	0	0	0	1	0	0	0	0	0	0	0	1	2	0	0	0	0	0	2	0	2	0	0	0	0	0	0	1	2	0	0
11	Male	M2	Presence	0	1	2	0	0	0	0	0	0	0	0	0	0	0	0	0	0	0	0	0	0	1	4	0	0	0	0	0	0	3	0	0	0
11	Male	M3	Absence	5	0	8	7	0	0	0	0	0	4	0	1	0	0	0	2	2	0	0	0	0	0	0	0	0	0	0	0	0	0	0	0	0
11	Male	M3	Presence	0	0	2	0	0	0	0	0	0	1	0	0	0	0	1	0	1	0	0	0	1	0	0	0	0	5	0	0	0	0	4	0	0
12	Male	M0	Absence	4	2	7	7	0	0	1	0	0	1	0	0	0	1	0	5	1	0	0	1	0	0	0	0	0	0	0	0	0	0	1	0	0
12	Male	M0	Presence	0	0	1	0	0	0	0	0	0	0	0	0	0	0	0	0	0	0	0	0	0	0	0	0	0	0	0	0	1	0	1	0	0
12	Male	M1	Absence	0	0	0	0	0	0	0	0	0	0	0	1	0	0	1	0	0	0	0	0	0	0	0	0	0	1	0	0	1	0	0	1	0
12	Male	M1	Presence	0	0	0	0	0	0	0	0	0	0	0	0	0	0	0	0	0	0	0	0	0	0	0	0	0	0	0	0	1	0	0	0	0
12	Male	M2	Absence	2	0	1	1	0	0	0	0	0	0	0	0	0	1	0	0	0	0	0	0	0	0	0	0	4	1	0	0	0	0	5	0	0
12	Male	M2	Presence	2	0	1	2	0	0	0	0	0	1	0	0	0	0	0	1	0	0	0	0	0	0	0	0	0	0	0	0	1	1	1	0	0
12	Male	M3	Absence	6	0	3	14	0	0	2	0	0	0	0	0	0	0	3	7	1	0	0	0	1	1	4	0	0	0	0	0	0	0	14	0	0
12	Male	M3	Presence	0	0	0	0	0	0	0	0	0	0	0	0	0	0	0	0	0	0	0	0	0	0	0	0	0	2	0	0	0	0	7	0	0
13	Male	M0	Absence	2	0	4	1	0	0	0	1	0	4	0	0	0	1	8	2	1	1	0	0	1	5	0	0	0	0	0	0	0	0	0	0	0
13	Male	M0	Presence	0	0	0	0	0	0	0	0	0	0	0	0	0	0	0	0	0	0	0	0	0	2	4	0	0	0	0	0	0	0	3	0	0
13	Male	M1	Absence	0	0	1	0	0	0	0	0	0	0	0	0	0	0	0	0	0	0	0	0	0	0	0	0	4	1	0	0	0	0	0	0	0
13	Male	M1	Presence	0	0	1	0	0	0	0	0	0	0	0	0	0	0	0	0	0	0	0	0	0	0	0	0	0	1	0	0	0	0	0	0	0
13	Male	M2	Absence	0	0	0	0	0	0	0	0	0	0	0	0	0	0	0	0	0	0	0	0	0	0	0	0	1	0	0	0	0	0	0	0	0
13	Male	M2	Presence	0	0	0	0	0	0	0	0	0	0	0	0	0	0	0	0	0	0	0	0	0	0	0	0	1	0	0	0	0	0	0	0	0
13	Male	M3	Absence	1	0	0	3	0	0	0	5	0	0	0	0	0	1	1	2	0	0	1	2	2	1	1	0	0	0	0	0	0	3	12	0	0
13	Male	M3	Presence	1	0	2	1	0	1	0	0	0	0	0	0	0	0	1	0	0	0	0	0	0	0	2	0	2	4	1	0	1	1	4	0	0
14	Male	M0	Absence	4	3	10	5	0	1	0	0	0	5	12	0	0	0	0	5	1	0	0	0	0	0	0	0	0	0	0	0	0	0	1	0	0
14	Male	M0	Presence	6	9	19	14	0	0	0	0	0	4	6	0	0	0	0	5	0	0	0	0	0	0	0	0	0	0	0	0	0	0	0	0	0
14	Male	M1	Absence	0	0	1	0	0	1	0	0	0	1	0	3	0	1	1	0	0	0	0	0	0	0	2	0	0	1	0	0	1	2	0	0	0
14	Male	M1	Presence	0	0	1	0	0	0	0	0	0	0	0	0	0	0	0	0	0	0	0	0	0	0	0	0	0	0	0	0	1	0	0	0	0
14	Male	M2	Absence	0	3	10	0	0	1	2	2	0	0	11	1	0	0	2	0	0	0	0	0	0	0	0	2	0	0	0	0	0	1	1	0	0
14	Male	M2	Presence	0	0	0	0	0	0	0	0	0	0	0	0	0	0	0	0	0	0	0	0	0	0	0	0	1	0	0	0	0	0	0	0	0
14	Male	M3	Absence	1	0	0	0	0	0	0	0	0	0	0	0	0	0	0	0	1	0	0	0	0	0	0	0	0	0	0	0	0	6	0	0	0
14	Male	M3	Presence	2	7	8	3	0	0	0	0	0	1	0	0	0	2	4	2	0	0	0	1	0	6	1	0	0	0	0	0	0	0	3	0	0
15	Male	M0	Absence	0	0	3	0	0	0	0	0	0	1	0	0	0	0	1	0	0	0	1	0	0	3	1	0	0	0	0	0	0	0	0	0	0
15	Male	M0	Presence	1	0	0	1	0	0	0	0	0	0	0	0	0	0	0	0	0	0	0	0	0	4	2	0	0	0	0	0	0	0	2	0	0
15	Male	M1	Absence	0	0	0	0	0	0	0	0	0	0	0	0	0	0	0	0	0	0	0	0	0	0	0	0	0	4	0	0	0	0	0	0	0
15	Male	M1	Presence	0	0	0	0	0	0	0	0	0	0	0	0	0	0	0	0	0	0	0	0	0	0	0	0	0	3	0	0	0	0	0	0	0
15	Male	M2	Absence	0	0	0	0	0	0	0	0	0	0	0	0	0	0	0	0	0	0	0	0	0	0	0	0	0	1	0	0	0	0	0	0	0
15	Male	M2	Presence	0	0	0	0	0	0	0	0	0	0	0	0	0	0	0	0	0	0	0	0	0	0	0	1	0	0	0	0	0	0	0	0	0
15	Male	M3	Absence	5	2	25	4	0	0	1	0	0	1	0	0	0	1	2	1	1	0	0	0	0	2	0	0	0	0	0	0	0	0	4	0	0
15	Male	M3	Presence	3	0	8	2	0	0	0	0	0	1	0	0	0	0	0	0	0	0	0	0	0	1	1	0	1	0	0	0	0	0	18	0	0
16	Male	M0	Absence	4	0	2	2	0	0	0	0	0	4	0	0	0	0	1	3	1	0	0	0	0	2	1	0	0	0	0	0	0	0	0	0	0
16	Male	M0	Presence	10	1	5	9	0	0	0	6	0	3	0	0	0	1	0	7	0	0	0	0	0	0	0	0	0	0	0	0	0	0	0	0	0
16	Male	M1	Absence	0	0	0	0	0	0	0	0	0	0	0	0	0	0	0	0	0	0	0	0	0	0	0	0	1	0	0	0	0	0	0	1	0
16	Male	M1	Presence	0	0	0	0	0	0	0	0	0	0	0	0	0	0	0	0	0	0	0	0	0	0	0	0	0	0	0	0	0	0	0	0	0
16	Male	M2	Absence	0	0	0	0	0	0	0	0	0	0	0	0	0	0	0	0	0	0	0	0	0	0	0	0	0	0	0	0	0	0	0	0	0
16	Male	M2	Presence	0	0	0	0	0	0	0	0	0	0	0	0	0	0	0	0	0	0	0	0	0	0	0	0	0	0	0	0	0	0	0	0	0
16	Male	M3	Absence	3	0	5	8	0	0	0	0	0	2	0	0	0	1	3	1	0	0	0	0	0	8	0	0	0	0	0	0	0	0	1	0	0
16	Male	M3	Presence	0	0	2	0	0	0	0	0	0	0	0	0	0	0	0	0	0	0	0	0	0	0	0	0	0	0	0	0	0	0	1	0	0
17	Male	M0	Absence	7	1	11	16	0	0	1	0	0	4	4	0	0	1	0	5	1	0	0	0	0	0	0	0	0	0	0	0	0	0	0	0	0
17	Male	M0	Presence	2	2	15	11	0	0	0	0	0	2	1	0	0	0	1	1	0	0	0	0	0	0	0	0	0	0	0	0	0	0	1	0	0
17	Male	M1	Absence	0	0	0	0	0	0	0	0	0	0	0	0	0	0	3	0	0	0	0	0	0	0	9	0	0	0	0	0	0	0	1	0	0
17	Male	M1	Presence	0	0	0	0	0	1	0	0	0	0	0	0	0	0	5	0	0	0	0	0	1	0	10	0	0	1	0	0	0	0	5	0	0
17	Male	M2	Absence	0	0	0	0	0	0	0	0	0	0	0	0	0	0	0	0	0	0	0	0	0	0	0	0	0	1	0	0	0	0	0	0	0
17	Male	M2	Presence	0	0	0	0	0	0	0	0	0	0	0	0	0	0	0	0	0	0	0	0	0	0	0	0	0	1	0	0	0	0	0	0	0
17	Male	M3	Absence	1	0	6	5	0	0	0	0	0	1	0	0	0	0	8	0	1	0	0	0	1	0	1	0	0	0	0	0	0	0	0	0	0
17	Male	M3	Presence	1	0	4	4	0	0	0	0	0	1	0	0	0	0	3	1	0	0	0	0	0	1	2	0	0	0	0	0	0	0	3	0	0
18	Male	M0	Absence	10	1	13	16	1	0	1	0	0	3	0	0	0	0	0	7	1	0	0	0	0	1	1	0	0	1	0	0	0	0	0	0	0
18	Male	M0	Presence	2	0	5	2	0	0	0	1	0	2	0	0	0	0	1	0	0	0	0	2	1	0	1	0	0	0	0	0	0	0	0	0	0
18	Male	M1	Absence	0	0	0	0	0	0	0	0	0	0	0	0	0	0	0	0	0	0	0	0	0	0	0	0	1	0	0	0	0	0	0	1	0
18	Male	M1	Presence	0	0	0	0	0	0	0	0	0	0	0	0	0	0	0	0	0	0	0	0	0	0	0	0	1	1	0	0	0	0	0	0	0
18	Male	M2	Absence	2	0	1	4	0	0	1	0	0	1	0	0	0	0	1	2	2	0	0	0	0	0	1	0	0	0	0	0	0	0	0	0	0
18	Male	M2	Presence	5	0	5	12	0	0	2	1	0	2	0	0	0	2	2	1	0	0	0	0	1	1	2	0	0	0	0	0	0	0	3	1	0
18	Male	M3	Absence	1	0	0	0	0	1	0	0	0	0	0	0	0	0	0	1	1	0	0	0	0	0	0	0	0	0	0	0	0	0	3	0	0
18	Male	M3	Presence	3	1	12	1	0	1	0	0	0	3	0	0	0	0	0	3	1	0	0	0	0	0	0	0	0	0	0	0	0	0	19	0	0
19	Male	M0	Absence	0	0	0	0	0	1	0	0	0	0	0	0	0	0	0	0	0	0	0	0	0	0	0	0	0	0	0	0	0	0	0	0	1
19	Male	M0	Presence	0	0	0	0	0	0	0	0	0	0	0	0	0	0	0	0	0	0	0	0	0	0	0	0	1	1	0	0	0	0	0	0	0
19	Male	M1	Absence	0	0	1	0	0	0	0	0	0	0	0	0	0	0	2	0	0	0	0	0	0	0	1	0	1	4	0	0	0	1	2	1	0
19	Male	M1	Presence	0	0	0	0	0	0	0	0	0	0	0	0	0	0	0	0	0	0	0	0	0	0	0	0	0	0	0	0	0	0	0	0	0
19	Male	M2	Absence	0	0	0	0	0	1	0	0	0	0	0	0	0	0	0	0	0	0	0	0	0	0	0	0	0	0	0	0	0	0	0	0	0
19	Male	M2	Presence	0	0	0	0	0	0	0	0	0	0	0	0	0	0	0	0	0	0	0	0	0	0	0	0	0	0	0	0	0	0	0	0	0
19	Male	M3	Absence	1	0	3	3	0	0	0	0	0	2	0	0	0	0	0	2	1	0	0	0	0	0	0	0	0	0	1	0	0	0	8	0	0
19	Male	M3	Presence	0	0	3	0	0	0	0	0	0	0	0	0	0	0	3	3	1	0	0	0	0	4	1	0	0	1	2	0	0	0	11	0	0
20	Male	M0	Absence	5	2	6	7	0	0	0	4	0	2	0	0	0	0	3	0	0	0	0	4	0	4	0	0	0	0	0	2	0	0	1	0	0
20	Male	M0	Presence	1	0	2	1	0	0	0	0	0	0	0	0	0	0	0	0	0	0	0	2	0	0	0	0	0	0	0	0	0	0	2	0	0
20	Male	M1	Absence	2	0	1	0	0	0	0	0	0	0	0	0	0	0	0	0	0	0	0	0	0	1	2	0	1	0	5	0	0	1	0	0	0
20	Male	M1	Presence	0	0	2	0	0	0	0	0	0	0	0	0	0	0	1	0	0	0	0	0	0	0	8	0	0	0	12	0	0	3	0	0	0
20	Male	M2	Absence	0	2	4	0	0	0	1	0	0	0	0	0	0	0	0	0	0	0	0	0	0	4	5	0	0	0	0	0	0	2	0	0	0
20	Male	M2	Presence	0	1	2	0	0	0	0	0	0	0	0	0	0	0	0	0	0	0	0	0	0	0	3	0	4	0	0	0	0	1	0	0	0
20	Male	M3	Absence	0	0	4	2	0	1	0	0	0	1	0	0	0	3	1	0	0	0	1	0	1	4	0	0	0	0	0	0	0	4	5	0	0
20	Male	M3	Presence	1	2	3	3	0	1	0	1	0	0	0	0	0	2	0	0	0	0	0	0	0	7	2	0	0	0	1	0	0	2	11	0	0
21	Male	M0	Absence	9	1	17	15	0	0	1	1	0	4	0	0	0	0	2	6	1	0	0	1	0	3	0	0	0	0	0	0	0	0	0	0	0
21	Male	M0	Presence	0	0	6	2	0	0	0	0	0	1	0	1	0	0	0	0	0	0	0	1	0	2	0	0	0	0	0	0	0	0	0	0	0
21	Male	M1	Absence	0	0	0	0	0	0	0	0	0	0	0	0	0	0	0	0	0	0	0	0	0	0	0	0	0	1	0	0	0	0	0	0	0
21	Male	M1	Presence	0	0	0	0	0	0	0	0	0	0	0	0	0	0	0	0	0	0	0	0	0	0	0	0	0	0	0	0	0	0	0	0	0
21	Male	M2	Absence	0	0	0	0	0	0	0	0	0	0	0	0	0	0	0	0	0	0	0	0	0	0	0	0	1	0	0	0	0	0	0	0	0
21	Male	M2	Presence	0	0	0	0	0	0	0	0	0	0	0	0	0	0	0	0	0	0	0	0	0	0	0	0	0	0	0	0	0	0	0	0	0
21	Male	M3	Absence	1	0	7	1	0	0	0	0	0	2	0	0	0	0	0	4	2	0	0	0	0	0	2	0	0	0	0	0	0	2	2	0	0
21	Male	M3	Presence	2	1	7	10	0	1	1	0	0	2	0	0	0	0	5	3	0	0	0	0	1	2	1	0	0	0	0	0	0	3	1	0	0
22	Male	M0	Absence	1	0	0	2	0	0	0	0	0	0	0	0	0	0	0	3	1	0	0	0	0	1	0	0	0	0	0	0	0	0	1	0	0
22	Male	M0	Presence	2	0	2	1	0	0	0	0	0	0	0	0	0	0	0	0	1	0	0	0	0	0	0	0	0	0	0	0	0	0	0	0	0
22	Male	M1	Absence	0	0	0	0	0	0	0	0	0	0	0	0	0	0	1	0	0	0	0	0	0	0	0	0	2	2	1	0	0	1	0	2	0
22	Male	M1	Presence	0	0	0	0	0	0	0	0	0	0	0	0	0	0	0	0	0	0	0	0	0	0	0	0	2	1	0	0	0	0	0	0	0
22	Male	M2	Absence	1	0	3	1	0	0	0	0	0	0	0	0	0	2	6	0	1	0	0	0	2	7	1	0	0	0	0	0	0	3	2	0	0
22	Male	M2	Presence	9	3	16	6	0	0	0	0	0	1	0	0	1	2	1	2	0	0	0	0	0	3	0	0	0	0	0	0	0	2	1	0	0
22	Male	M3	Absence	0	0	0	0	0	0	0	0	0	0	0	0	0	0	0	0	1	0	0	0	0	0	0	0	0	0	0	0	0	0	0	0	0
22	Male	M3	Presence	0	0	0	0	0	1	0	0	0	0	0	0	0	0	0	2	1	0	0	0	0	0	0	0	0	0	0	0	0	0	2	0	0
23	Male	M0	Absence	1	0	3	3	0	1	0	0	0	3	0	0	0	0	0	1	3	0	0	0	0	0	0	0	0	0	0	0	0	0	0	0	0
23	Male	M0	Presence	1	0	2	1	0	1	0	0	0	1	0	0	0	0	0	0	0	0	0	0	0	0	0	0	0	0	0	0	0	0	0	0	0
23	Male	M1	Absence	0	0	1	0	0	0	0	0	0	0	0	0	0	0	1	0	0	0	0	0	0	0	5	0	0	1	0	0	0	0	28	0	0
23	Male	M1	Presence	0	0	0	0	0	1	0	0	0	0	0	0	0	1	0	0	0	0	0	0	0	2	2	0	0	0	0	0	0	0	17	0	0
23	Male	M2	Absence	0	0	0	0	0	0	0	0	0	0	0	0	0	0	0	0	0	0	0	0	0	0	2	0	0	0	0	0	0	0	31	0	0
23	Male	M2	Presence	0	0	1	0	0	0	0	0	0	0	0	0	0	0	0	0	0	0	0	0	0	0	0	0	0	0	0	0	0	0	0	0	0
23	Male	M3	Absence	1	0	2	1	0	0	0	0	0	0	0	0	0	0	0	0	1	0	0	0	0	0	0	0	0	0	0	0	0	0	0	0	0
23	Male	M3	Presence	8	0	5	1	0	4	0	0	0	0	0	1	0	2	0	1	0	0	0	0	1	2	5	0	0	1	0	0	1	0	18	0	0
24	Female	M0	Absence	7	1	4	4	0	0	1	0	0	3	0	0	0	1	0	3	1	1	0	0	0	3	0	0	0	0	0	0	0	0	0	0	0
24	Female	M0	Presence	1	1	6	6	0	0	1	1	0	3	0	0	0	2	3	4	0	0	0	0	6	2	0	0	0	1	0	0	0	0	0	0	0
24	Female	M1	Absence	1	0	1	0	0	0	0	0	0	1	0	0	0	0	0	0	0	0	0	0	0	0	4	0	0	0	0	0	2	3	0	1	0
24	Female	M1	Presence	0	0	0	0	0	0	0	0	0	0	0	1	0	0	0	0	0	0	0	0	0	0	0	0	0	0	1	0	2	0	0	2	0
24	Female	M2	Absence	0	0	1	0	0	0	0	0	0	0	0	0	0	0	0	0	0	0	0	0	0	0	0	0	0	0	2	0	3	0	0	1	0
24	Female	M2	Presence	0	0	0	0	0	2	0	0	0	0	0	0	0	0	0	0	0	0	0	0	0	0	0	0	0	0	1	0	2	0	0	0	0
24	Female	M3	Absence	1	0	1	4	0	2	1	0	0	0	0	0	0	0	0	1	1	0	0	0	3	2	1	0	0	0	0	0	0	1	8	0	0
24	Female	M3	Presence	1	0	1	3	0	1	0	1	0	0	0	0	0	1	0	0	0	0	0	0	3	5	6	0	0	4	0	0	0	0	9	0	0
25	Female	M0	Absence	6	0	4	10	0	0	0	0	0	3	0	0	0	0	0	1	1	0	1	0	0	0	0	0	0	0	0	0	0	0	0	0	0
25	Female	M0	Presence	4	0	4	4	1	0	0	0	0	2	0	0	0	0	0	1	0	0	0	3	0	1	0	0	0	0	0	0	0	0	1	0	0
25	Female	M1	Absence	2	0	0	2	0	0	0	0	0	0	0	0	0	0	0	0	1	0	0	0	0	0	0	0	0	0	0	0	0	0	18	0	0
25	Female	M1	Presence	0	0	0	0	0	0	0	0	0	0	0	0	0	0	0	0	0	0	0	0	0	0	3	0	0	1	0	0	0	1	0	0	0
25	Female	M2	Absence	1	0	2	2	0	0	0	0	0	0	0	0	0	0	0	1	0	0	0	0	0	0	0	0	0	1	3	0	3	2	2	0	0
25	Female	M2	Presence	0	0	0	0	0	0	0	0	0	0	0	0	0	0	0	0	0	0	0	0	0	0	0	0	3	1	1	0	1	0	0	0	0
25	Female	M3	Absence	4	0	4	4	0	0	1	0	0	1	0	0	0	0	1	1	2	0	0	0	0	1	0	0	0	1	0	0	0	0	4	0	0
25	Female	M3	Presence	1	0	0	0	0	1	0	0	0	0	0	0	0	0	0	2	0	0	0	0	0	0	0	0	0	0	0	0	0	0	15	0	0
26	Female	M0	Absence	0	0	0	0	0	0	0	0	0	0	0	0	0	0	0	0	0	0	1	0	0	0	0	0	0	0	0	0	0	0	0	0	0
26	Female	M0	Presence	0	0	0	0	0	0	0	0	0	0	0	0	0	0	0	1	1	0	0	0	0	0	0	0	0	0	0	0	0	0	0	0	0
26	Female	M1	Absence	0	0	0	0	0	0	0	0	0	0	0	0	0	0	0	0	0	0	0	0	0	0	0	0	0	0	0	0	1	0	0	0	0
26	Female	M1	Presence	0	0	0	0	0	0	0	0	0	0	0	0	0	0	0	0	0	0	0	0	0	0	0	0	0	0	0	0	1	0	0	0	0
26	Female	M2	Absence	1	0	3	0	0	1	0	0	0	1	0	0	0	0	0	3	2	0	0	0	0	0	0	0	0	0	0	0	0	0	3	0	0
26	Female	M2	Presence	3	0	3	2	0	0	0	0	0	0	0	0	0	0	0	1	1	0	0	0	0	0	0	0	0	0	0	0	0	0	0	0	0
26	Female	M3	Absence	5	3	11	7	0	1	1	1	0	2	0	0	0	0	1	4	0	0	0	1	0	4	1	0	0	1	0	0	0	0	2	0	0
26	Female	M3	Presence	2	1	5	2	0	1	0	0	0	0	0	0	0	3	1	0	0	0	0	0	1	3	0	0	0	0	0	0	0	0	1	0	0
27	Female	M0	Absence	0	0	0	0	0	0	0	0	0	0	0	0	0	0	0	0	0	0	1	0	0	0	0	0	0	0	0	0	0	0	1	0	0
27	Female	M0	Presence	1	0	1	1	0	2	0	0	0	0	0	0	0	0	0	0	1	0	2	0	1	0	0	0	0	0	0	0	0	0	0	0	0
27	Female	M1	Absence	2	0	3	4	1	0	0	0	0	1	0	0	0	0	0	1	1	0	0	0	0	0	2	0	0	1	0	0	0	0	1	0	0
27	Female	M1	Presence	0	0	3	3	0	0	1	0	0	1	0	0	0	0	3	0	0	0	0	0	0	3	2	0	0	1	0	0	0	3	10	0	0
27	Female	M2	Absence	0	0	2	2	0	1	0	0	0	1	0	0	0	0	0	0	1	0	0	0	0	0	0	1	0	3	0	0	0	0	1	0	0
27	Female	M2	Presence	0	0	1	0	0	0	0	0	0	0	0	0	0	0	0	0	0	0	0	0	0	0	0	0	0	1	0	0	0	0	0	1	0
27	Female	M3	Absence	5	1	11	8	0	1	0	0	0	2	0	0	0	0	0	3	1	0	0	0	0	0	0	0	0	0	0	0	0	0	1	0	0
27	Female	M3	Presence	1	0	3	5	0	1	0	0	0	3	0	0	0	0	0	0	0	0	1	0	0	0	0	1	0	1	0	0	1	0	4	1	0
28	Female	M0	Absence	11	1	7	9	0	1	0	3	0	3	1	0	0	0	0	4	1	0	0	0	0	0	0	0	0	0	0	0	0	0	0	0	0
28	Female	M0	Presence	9	8	17	10	0	2	1	4	0	3	0	0	0	1	1	3	0	0	2	0	0	2	0	0	0	1	0	0	0	0	0	0	0
28	Female	M1	Absence	0	0	0	0	0	1	1	0	0	0	0	0	0	0	0	0	0	0	0	0	0	0	0	0	0	1	0	0	0	0	0	0	0
28	Female	M1	Presence	0	0	0	0	0	1	0	0	0	0	0	0	0	0	0	0	0	0	0	0	0	0	0	0	0	3	1	0	0	0	0	0	0
28	Female	M2	Absence	0	0	0	0	0	0	0	0	0	0	0	0	0	0	0	0	0	0	0	0	0	0	0	0	0	1	0	0	0	0	0	0	0
28	Female	M2	Presence	0	0	0	0	0	0	0	0	0	0	0	0	0	0	0	0	0	0	0	0	0	0	0	0	0	1	0	0	0	0	0	0	0
28	Female	M3	Absence	0	0	0	0	0	0	0	0	0	0	0	0	0	0	0	0	1	0	0	0	0	0	0	0	0	1	0	0	0	0	0	0	0
28	Female	M3	Presence	0	0	8	5	0	0	0	0	0	1	0	0	1	0	1	2	0	0	0	0	0	4	1	0	0	1	0	0	0	0	3	0	0

## Sheet: Duration
Legend: M0 - Baseline; M1 - Pain (1 h after after anaesthetic recovery); M2 - Analgesia (3 h after rescue analgesia; 4 h after after anaesthetic recovery); M3 - 24h post (24h after anaesthetic recovery)
Rabbit	Sex	Moment	Observer	active	inactive	front	back	posture.normal	posture.seated	posture.lyingdown	posture.lyingononeside	posture.quadrupedal	posture.bipedal	ears.completelylowered	ears.semilowered	ears.erect	scissor.ears	eyes.open	eyes.semiclosed	eyes.closed	eyes.notvisible	dig	explore	gnaw	scratch.ear	interact.pinecone	eat.carrot	drink	eat.feed	ingest.cecootropes	selfcleaning.head	selfcleaning.body	lick.affectedarea	tremble	suspend.limb
1	Female	M0	Absence	300	0	300	0	0	300	0	0	0	0	0	285	15	0	300	0	0	0	0	0	0	0	0	0	0	0	0	0	209	14	0	0
1	Female	M0	Presence	24	276	89	211	54	246	0	0	0	0	0	0	300	0	300	0	0	0	0	0	0	0	0	0	0	0	0	0	0	0	0	0
1	Female	M1	Absence	0	300	300	0	300	0	0	0	0	0	0	300	0	0	0	300	0	0	0	0	0	0	0	0	0	0	0	0	0	0	0	0
1	Female	M1	Presence	0	300	300	0	300	0	0	0	0	0	0	300	0	0	293	7	0	0	0	0	0	0	0	0	0	0	0	0	0	0	0	0
1	Female	M2	Absence	0	300	300	0	300	0	0	0	0	0	63	237	0	0	0	300	0	0	0	0	0	0	0	0	0	0	0	0	0	0	0	0
1	Female	M2	Presence	0	300	300	0	300	0	0	0	0	0	0	300	0	0	10	290	0	0	0	0	0	0	0	0	0	0	0	0	0	0	0	0
1	Female	M3	Absence	300	0	300	0	0	279	0	0	0	21	0	0	300	0	300	0	0	0	0	0	0	0	0	0	0	0	0	0	168	10	0	0
1	Female	M3	Presence	300	0	243	57	0	300	0	0	0	0	0	0	300	0	54	0	0	246	0	0	0	0	0	0	0	0	0	4	0	13	0	0
2	Female	M0	Absence	300	0	36	264	20	280	0	0	0	0	0	0	300	0	285	0	0	15	0	17	0	0	15	0	0	241	0	0	10	0	0	0
2	Female	M0	Presence	165	135	20	280	11	289	0	0	0	0	0	0	300	0	292	0	0	8	0	12	0	0	0	0	0	0	77	0	0	6	0	0
2	Female	M1	Absence	0	300	0	300	300	0	0	0	0	0	0	0	300	0	0	300	0	0	0	0	0	0	0	0	0	0	0	0	0	0	0	0
2	Female	M1	Presence	0	300	0	300	300	0	0	0	0	0	0	0	300	0	33	267	0	0	0	0	0	0	0	0	0	0	0	0	0	0	0	0
2	Female	M2	Absence	0	300	0	300	0	0	300	0	0	0	0	0	300	0	0	262	38	0	0	0	0	0	0	0	0	0	0	0	0	0	0	0
2	Female	M2	Presence	0	300	0	300	0	0	300	0	0	0	0	179	121	0	0	281	19	0	0	0	0	0	0	0	0	0	0	0	0	0	0	0
2	Female	M3	Absence	300	0	300	0	0	300	0	0	0	0	0	163	37	0	300	0	0	0	0	0	0	0	0	95	0	0	95	0	0	6	0	202
2	Female	M3	Presence	300	0	300	0	60	240	0	0	0	0	0	285	15	0	300	0	0	0	1	0	0	0	20	0	0	0	58	0	41	5	0	300
3	Female	M0	Absence	300	0	0	300	281	19	0	0	0	0	0	300	0	0	0	0	0	300	0	27	0	0	0	247	0	0	0	0	0	0	0	0
3	Female	M0	Presence	212	88	263	37	89	211	0	0	0	0	0	0	300	0	250	0	0	50	2	0	0	0	0	0	0	0	0	2	130	0	0	0
3	Female	M1	Absence	300	0	300	0	215	84	0	0	0	1	0	300	0	0	300	0	0	0	0	0	0	0	0	200	0	0	0	0	0	56	0	77
3	Female	M1	Presence	280	20	300	0	188	35	77	0	0	0	0	300	0	0	72	228	0	0	0	0	0	0	0	0	0	0	0	0	0	2	0	19
3	Female	M2	Absence	69	231	19	281	37	261	2	0	0	0	0	57	243	0	248	52	0	0	0	0	0	1	6	2	0	0	0	0	0	7	0	1
3	Female	M2	Presence	0	300	0	300	0	0	300	0	0	0	0	0	300	0	98	202	0	0	0	0	0	0	0	0	0	0	0	0	0	0	0	0
3	Female	M3	Absence	300	0	258	42	203	96	0	0	0	1	0	282	18	0	266	0	0	34	0	0	0	0	35	203	0	0	0	0	0	0	0	1
3	Female	M3	Presence	300	0	289	11	14	284	0	0	0	2	0	0	0	0	273	0	0	27	0	0	0	0	0	0	0	0	0	0	80	0	0	0
4	Female	M0	Absence	300	0	270	30	153	142	0	0	0	5	0	0	300	0	220	55	0	25	0	42	3	0	70	54	0	0	0	0	0	0	0	0
4	Female	M0	Presence	300	0	203	97	153	142	0	0	0	5	0	0	300	0	300	0	0	0	0	0	15	0	88	25	0	0	0	0	0	0	0	0
4	Female	M1	Absence	300	0	300	0	21	279	0	0	0	0	0	234	66	0	13	248	29	10	0	8	0	4	0	10	0	0	0	38	0	162	0	185
4	Female	M1	Presence	14	286	26	274	285	0	15	0	0	0	0	0	300	0	2	6	42	250	0	0	0	0	0	0	0	0	0	0	0	0	0	0
4	Female	M2	Absence	6	294	0	300	0	68	232	0	0	0	0	300	0	0	0	57	243	0	0	0	0	0	0	0	0	0	0	0	0	3	0	0
4	Female	M2	Presence	0	300	0	300	20	0	280	0	0	0	0	300	0	0	18	0	0	282	0	0	0	0	0	0	0	0	0	0	0	0	0	0
4	Female	M3	Absence	0	300	270	30	78	222	0	0	0	0	0	0	300	0	205	55	0	40	0	0	1	3	203	0	0	0	0	0	0	0	0	0
4	Female	M3	Presence	235	65	238	62	205	31	6	58	0	0	0	59	231	0	56	235	0	9	0	34	0	0	194	0	0	0	0	0	0	0	0	0
5	Female	M0	Absence	300	0	119	181	182	88	0	0	0	30	0	0	300	0	226	0	0	74	0	89	21	0	34	0	0	0	0	0	0	7	0	0
5	Female	M0	Presence	300	0	130	170	168	126	0	0	0	6	0	0	300	0	262	0	0	38	6	61	0	3	99	19	0	0	0	0	12	2	0	0
5	Female	M1	Absence	300	0	0	300	0	300	0	0	0	0	0	300	0	0	0	300	0	0	0	0	0	0	0	0	0	0	0	0	0	300	0	0
5	Female	M1	Presence	300	0	151	149	20	279	0	0	0	1	0	0	300	0	91	208	0	1	0	0	0	0	0	0	0	0	0	18	0	205	0	39
5	Female	M2	Absence	0	300	0	300	0	0	300	0	0	0	0	0	300	0	0	0	0	300	0	0	0	0	0	0	0	0	0	0	0	0	0	0
5	Female	M2	Presence	21	279	0	300	10	50	240	0	0	0	0	0	300	0	47	0	0	253	0	0	0	0	0	0	4	0	0	0	0	0	0	0
5	Female	M3	Absence	300	0	236	64	153	135	0	0	12	0	0	0	300	0	262	0	0	38	0	14	0	0	145	121	0	0	0	0	0	0	0	7
5	Female	M3	Presence	300	0	216	84	90	199	0	0	0	11	0	0	300	0	291	0	0	9	0	35	0	0	114	44	0	0	0	0	0	0	0	2
6	Female	M0	Absence	300	0	268	32	256	44	0	0	0	0	0	0	300	0	296	4	0	0	0	10	11	0	6	192	0	0	0	0	5	0	0	0
6	Female	M0	Presence	300	0	249	51	297	3	0	0	0	0	0	0	300	0	300	0	0	0	0	0	95	0	109	51	0	0	0	0	1	0	0	0
6	Female	M1	Absence	0	300	0	300	0	0	300	0	0	0	0	0	300	0	0	217	0	83	0	0	0	0	0	0	0	0	0	0	0	0	0	0
6	Female	M1	Presence	0	300	0	300	18	0	282	0	0	0	0	0	300	0	300	0	0	0	0	0	0	0	0	0	0	0	0	0	0	0	0	0
6	Female	M2	Absence	0	300	0	300	178	0	122	0	0	0	0	0	300	0	0	300	0	0	0	0	0	0	0	0	0	0	0	0	0	0	0	0
6	Female	M2	Presence	0	300	0	300	0	0	300	0	0	0	0	0	300	0	300	0	0	0	0	0	0	0	0	0	0	0	0	0	0	0	0	0
6	Female	M3	Absence	300	0	129	171	264	35	0	0	0	1	0	0	300	0	144	44	0	112	0	64	0	0	1	94	0	0	0	0	38	14	0	0
6	Female	M3	Presence	300	0	255	45	97	201	0	0	0	2	0	0	300	0	255	0	0	45	0	21	0	63	0	0	0	0	0	0	58	20	0	0
7	Male	M0	Absence	300	0	70	230	232	68	0	0	0	0	0	36	264	0	27	38	0	235	0	4	0	0	3	219	0	0	0	0	19	11	0	0
7	Male	M0	Presence	300	0	273	27	0	262	0	0	38	0	0	180	120	0	300	0	0	0	0	19	0	0	3	0	0	0	0	0	133	54	0	0
7	Male	M1	Absence	215	85	131	169	43	173	84	0	0	0	0	0	300	0	113	0	85	102	0	0	0	0	2	0	0	0	0	10	0	127	85	214
7	Male	M1	Presence	18	282	0	300	0	12	288	0	0	0	0	0	300	0	20	189	0	91	0	0	0	0	0	0	0	0	0	0	0	0	45	0
7	Male	M2	Absence	0	300	0	300	0	0	300	0	0	0	0	300	0	0	0	80	220	0	0	0	0	0	0	0	0	0	0	0	0	0	298	0
7	Male	M2	Presence	0	300	0	300	0	0	300	0	0	0	0	300	0	0	3	67	230	0	0	0	0	0	0	0	0	0	0	0	0	0	280	0
7	Male	M3	Absence	300	0	249	51	0	275	0	0	23	2	15	290	6	0	52	29	0	219	0	0	0	5	3	0	0	0	66	0	106	7	0	0
7	Male	M3	Presence	170	130	161	139	9	120	171	0	0	0	0	263	37	0	109	41	0	150	0	12	0	2	0	0	0	0	0	0	15	64	0	0
8	Male	M0	Absence	300	0	155	145	104	44	0	0	144	8	0	0	300	0	269	0	0	31	0	39	0	0	67	64	0	0	0	0	0	0	0	0
8	Male	M0	Presence	300	0	129	171	99	179	0	0	18	4	0	247	53	0	162	0	0	138	0	0	1	2	112	0	0	0	0	0	0	3	0	0
8	Male	M1	Absence	0	300	0	300	300	0	0	0	0	0	0	291	9	0	118	182	0	0	0	0	0	0	0	0	0	0	0	0	0	0	300	0
8	Male	M1	Presence	0	300	0	300	300	0	0	0	0	0	0	0	300	0	103	197	0	0	0	0	0	0	0	0	0	0	0	0	0	0	300	0
8	Male	M2	Absence	0	300	0	300	0	0	300	0	0	0	0	300	0	0	0	300	0	0	0	0	0	0	0	0	0	0	0	0	0	0	0	0
8	Male	M2	Presence	0	300	0	300	0	0	300	0	0	0	0	300	0	0	300	0	0	0	0	0	0	0	0	0	0	0	0	0	0	0	0	0
8	Male	M3	Absence	237	63	300	0	160	78	62	0	0	0	0	300	0	0	240	8	52	0	0	0	0	3	0	155	0	0	0	11	15	0	60	0
8	Male	M3	Presence	9	291	300	0	0	0	300	0	0	0	0	300	0	0	25	211	64	0	0	0	0	0	0	0	0	0	0	0	0	0	300	0
9	Male	M0	Absence	300	0	293	7	300	0	0	0	0	0	0	0	300	0	296	0	0	4	0	40	0	0	54	138	0	0	0	0	0	0	0	0
9	Male	M0	Presence	300	0	205	95	188	53	0	0	59	0	0	0	300	0	294	0	0	6	0	50	0	0	45	163	0	0	0	0	0	0	0	0
9	Male	M1	Absence	0	300	0	300	0	0	300	0	0	0	0	0	300	0	0	0	0	300	0	0	0	0	0	0	0	0	0	0	0	0	300	0
9	Male	M1	Presence	0	300	0	300	0	0	300	0	0	0	0	300	0	0	24	95	0	181	0	0	0	0	0	0	0	0	0	0	0	0	300	0
9	Male	M2	Absence	0	300	0	300	0	0	300	0	0	0	0	300	0	0	66	206	0	28	0	0	0	0	0	0	0	0	0	0	0	0	4	0
9	Male	M2	Presence	0	300	0	300	0	0	300	0	0	0	0	300	0	0	192	75	0	33	0	0	0	0	0	0	0	0	0	0	0	0	0	0
9	Male	M3	Absence	278	22	88	212	5	259	31	0	5	0	0	218	82	0	187	0	0	113	0	26	0	3	95	80	0	0	0	0	2	0	19	1
9	Male	M3	Presence	0	300	0	300	0	0	300	0	0	0	0	151	149	0	16	90	0	194	0	0	0	0	0	0	0	0	0	0	0	0	300	0
10	Male	M0	Absence	300	0	300	0	5	281	0	0	14	0	0	233	67	0	300	0	0	0	0	0	35	0	0	0	0	0	0	0	96	195	0	0
10	Male	M0	Presence	222	78	300	0	0	221	79	0	0	0	14	255	31	0	236	64	0	0	0	0	0	0	0	0	0	0	0	0	163	31	0	0
10	Male	M1	Absence	208	92	300	0	0	180	120	0	0	0	0	300	0	0	208	292	0	0	0	0	0	0	0	0	0	0	0	0	0	120	0	4
10	Male	M1	Presence	18	282	300	0	0	0	300	0	0	0	0	300	0	0	3	282	0	15	0	0	0	0	0	0	0	0	0	0	0	13	0	0
10	Male	M2	Absence	0	300	0	300	0	0	300	0	0	0	0	300	0	0	0	0	0	300	0	0	0	0	0	0	0	0	0	0	0	0	0	0
10	Male	M2	Presence	0	300	0	300	0	0	300	0	0	0	0	300	0	0	0	0	0	300	0	0	0	0	0	0	0	0	0	0	0	0	0	0
10	Male	M3	Absence	300	0	300	0	211	89	0	0	0	0	0	0	300	0	300	0	0	0	0	0	0	0	0	212	0	0	0	15	0	9	0	0
10	Male	M3	Presence	0	300	300	0	184	0	116	0	0	0	0	0	300	0	290	10	0	0	0	0	0	0	0	0	0	0	0	0	0	0	0	0
11	Male	M0	Absence	300	0	167	133	70	164	0	0	66	28	0	0	300	0	300	0	0	0	0	133	0	0	0	0	13	0	0	0	2	0	0	0
11	Male	M0	Presence	300	0	298	2	233	17	0	0	48	0	0	0	113	187	300	0	0	0	0	6	0	0	1	188	0	0	0	0	0	0	0	0
11	Male	M1	Absence	300	0	0	300	0	300	0	0	0	0	0	293	7	0	196	0	0	104	0	0	0	0	0	0	0	0	0	0	226	39	0	290
11	Male	M1	Presence	0	300	0	300	300	0	0	0	0	0	0	193	107	0	300	0	0	0	0	0	0	0	0	0	0	0	0	0	0	0	0	104
11	Male	M2	Absence	300	0	0	300	0	300	0	0	0	0	0	283	17	0	37	6	0	257	0	0	0	3	0	0	0	0	0	23	0	227	0	196
11	Male	M2	Presence	300	0	0	300	0	299	0	0	0	1	0	147	153	0	54	17	0	229	0	0	0	0	0	0	0	0	0	0	20	182	0	213
11	Male	M3	Absence	300	0	168	132	177	69	0	0	54	0	0	0	300	0	254	0	0	46	0	54	0	0	7	171	0	0	0	0	0	0	0	0
11	Male	M3	Presence	221	79	0	300	37	180	83	0	0	0	0	52	248	0	221	79	0	0	0	13	0	0	0	21	0	0	0	16	0	0	0	0
12	Male	M0	Absence	300	0	104	196	0	198	0	0	99	3	0	0	300	0	148	0	0	152	0	21	0	3	27	16	0	0	30	0	0	0	0	0
12	Male	M0	Presence	0	300	300	0	44	256	0	0	0	0	0	217	83	0	300	0	0	0	0	0	0	0	0	0	0	0	0	0	0	0	38	0
12	Male	M1	Absence	0	300	300	0	0	0	300	0	0	0	0	200	100	0	0	240	0	60	0	0	0	0	0	0	0	0	0	0	0	0	300	0
12	Male	M1	Presence	0	300	300	0	0	0	300	0	0	0	0	33	267	0	275	25	0	0	0	0	0	0	0	0	0	0	0	0	0	0	300	0
12	Male	M2	Absence	37	263	281	19	0	37	263	0	0	0	0	0	300	0	14	9	158	119	0	0	0	1	0	0	0	0	0	0	0	0	0	0
12	Male	M2	Presence	56	244	3	297	58	0	242	0	0	0	0	0	300	0	60	208	32	0	0	1	0	0	2	0	0	0	0	0	0	0	33	1
12	Male	M3	Absence	300	0	135	165	68	144	0	0	88	0	0	94	206	0	263	0	0	37	0	0	0	0	68	37	0	0	0	1	11	24	0	0
12	Male	M3	Presence	0	300	0	300	0	300	0	0	0	0	0	300	0	0	0	238	0	62	0	0	0	0	0	0	0	0	0	0	0	0	0	0
13	Male	M0	Absence	300	0	247	53	145	155	0	0	0	0	0	167	78	55	300	0	0	0	0	37	0	2	15	100	9	0	0	5	26	0	0	0
13	Male	M0	Presence	160	140	0	300	0	300	0	0	0	0	0	128	172	0	231	0	0	69	0	0	0	0	0	0	0	0	0	0	22	83	0	0
13	Male	M1	Absence	0	300	0	300	75	0	225	0	0	0	0	0	300	0	0	43	230	27	0	0	0	0	0	0	0	0	0	0	0	0	0	0
13	Male	M1	Presence	0	300	0	300	97	0	203	0	0	0	0	0	300	0	0	52	232	16	0	0	0	0	0	0	0	0	0	0	0	0	0	0
13	Male	M2	Absence	0	300	300	0	300	0	0	0	0	0	0	0	0	300	0	264	36	0	0	0	0	0	0	0	0	0	0	0	0	0	0	0
13	Male	M2	Presence	0	300	300	0	300	0	0	0	0	0	0	0	0	300	300	0	0	0	0	0	0	0	0	0	0	0	0	0	0	0	0	0
13	Male	M3	Absence	300	0	90	210	0	300	0	0	0	0	0	177	123	0	224	0	0	76	0	0	0	1	36	0	0	17	36	28	9	3	0	11
13	Male	M3	Presence	70	230	212	88	11	93	196	0	0	0	0	236	47	17	147	153	0	0	0	0	0	0	0	0	0	0	0	0	0	32	1	88
14	Male	M0	Absence	300	0	277	23	88	37	0	0	162	13	0	96	204	0	287	0	0	13	0	124	13	0	74	68	0	0	0	0	0	0	0	0
14	Male	M0	Presence	300	0	292	8	120	67	0	0	58	25	0	0	300	0	300	0	0	0	0	36	13	0	71	0	0	0	0	0	0	0	0	0
14	Male	M1	Absence	143	157	300	0	158	142	0	0	0	0	0	0	300	0	43	0	0	257	0	1	0	2	0	0	0	0	0	0	0	58	193	137
14	Male	M1	Presence	0	300	300	0	152	0	148	0	0	0	0	300	0	0	153	0	0	147	0	0	0	0	0	0	0	0	0	0	0	0	120	0
14	Male	M2	Absence	140	160	300	0	0	141	141	0	6	12	0	294	6	0	147	153	0	0	0	0	11	0	0	0	0	0	0	0	0	0	0	46
14	Male	M2	Presence	0	300	300	0	0	0	300	0	0	0	0	300	0	0	300	0	0	0	0	0	0	0	0	0	0	0	0	0	0	0	0	0
14	Male	M3	Absence	300	0	263	37	300	0	0	0	0	0	0	300	0	0	300	0	0	0	0	0	0	0	0	300	0	0	0	0	0	0	0	0
14	Male	M3	Presence	300	0	31	269	76	182	0	0	0	42	0	0	300	0	219	0	0	81	0	5	0	5	48	0	0	0	20	0	51	2	0	9
15	Male	M0	Absence	300	0	0	300	108	192	0	0	0	0	0	0	300	0	201	0	0	99	0	4	0	0	0	0	0	57	0	0	169	36	0	0
15	Male	M0	Presence	300	0	42	258	0	300	0	0	0	0	0	0	300	0	241	0	0	59	0	0	0	0	0	0	0	0	0	0	125	44	0	0
15	Male	M1	Absence	0	300	0	300	300	0	0	0	0	0	0	0	300	0	0	238	62	0	0	0	0	0	0	0	0	0	0	0	0	0	0	0
15	Male	M1	Presence	0	300	0	300	300	0	0	0	0	0	0	300	0	0	0	22	0	278	0	0	0	0	0	0	0	0	0	0	0	0	0	0
15	Male	M2	Absence	0	300	0	300	0	0	300	0	0	0	0	0	300	0	0	287	13	0	0	0	0	0	0	0	0	0	0	0	0	0	0	0
15	Male	M2	Presence	0	300	0	300	0	0	300	0	0	0	0	0	300	0	20	206	44	30	0	0	0	0	0	0	0	0	0	0	0	0	0	0
15	Male	M3	Absence	300	0	118	182	163	118	0	0	19	2	0	0	300	0	246	0	0	54	0	30	0	4	4	120	0	0	0	0	18	0	0	0
15	Male	M3	Presence	300	0	157	143	40	257	0	0	3	0	0	0	300	0	259	0	0	41	0	4	0	0	0	0	0	0	0	0	5	2	0	0
16	Male	M0	Absence	300	0	293	7	255	45	0	0	0	0	0	0	300	0	291	0	0	9	0	48	0	0	178	25	0	0	0	0	8	7	0	0
16	Male	M0	Presence	268	32	278	22	290	8	0	0	0	2	0	0	300	0	293	0	0	7	0	69	0	3	69	0	0	0	0	0	0	0	0	0
16	Male	M1	Absence	0	300	0	300	300	0	0	0	0	0	0	0	300	0	49	0	0	251	0	0	0	0	0	0	0	0	0	0	0	0	0	0
16	Male	M1	Presence	0	300	0	300	300	0	0	0	0	0	0	0	300	0	300	0	0	0	0	0	0	0	0	0	0	0	0	0	0	0	0	0
16	Male	M2	Absence	0	300	0	300	300	0	0	0	0	0	0	300	0	0	0	300	0	0	0	0	0	0	0	0	0	0	0	0	0	0	0	0
16	Male	M2	Presence	0	300	0	300	300	0	0	0	0	0	0	300	0	0	300	0	0	0	0	0	0	0	0	0	0	0	0	0	0	0	0	0
16	Male	M3	Absence	300	0	238	62	64	236	0	0	0	0	0	15	285	0	271	0	0	29	0	17	0	3	9	0	0	0	0	0	119	0	0	0
16	Male	M3	Presence	2	298	300	0	246	54	0	0	0	0	0	0	300	0	300	0	0	0	0	0	0	0	0	0	0	0	0	0	0	0	0	0
17	Male	M0	Absence	300	0	272	28	98	87	0	0	113	2	0	0	300	0	293	0	0	7	0	107	9	4	15	84	0	0	0	0	0	0	0	0
17	Male	M0	Presence	194	106	298	2	83	179	0	0	36	3	0	0	300	0	293	0	0	7	0	54	1	0	10	0	0	0	0	0	0	0	0	0
17	Male	M1	Absence	300	0	300	0	0	300	0	0	0	0	0	201	0	99	35	102	0	163	0	0	0	0	0	0	0	0	0	0	0	103	0	0
17	Male	M1	Presence	300	0	300	0	0	300	0	0	0	0	0	174	81	45	76	92	0	132	0	0	0	0	0	0	0	0	0	15	0	130	0	0
17	Male	M2	Absence	0	300	300	0	300	0	0	0	0	0	0	300	0	0	57	215	0	28	0	0	0	0	0	0	0	0	0	0	0	0	0	0
17	Male	M2	Presence	0	300	300	0	300	0	0	0	0	0	0	300	0	0	0	185	115	0	0	0	0	0	0	0	0	0	0	0	0	0	0	0
17	Male	M3	Absence	300	0	75	225	196	73	0	34	31	0	0	0	300	0	60	0	0	240	0	21	0	0	0	87	0	0	0	16	0	2	0	0
17	Male	M3	Presence	300	0	196	104	89	140	0	0	37	0	0	0	300	0	165	12	0	123	0	9	0	0	95	0	0	0	0	0	12	7	0	0
18	Male	M0	Absence	300	0	212	88	165	99	22	0	14	2	0	0	0	300	282	0	0	18	0	60	0	0	82	1	0	0	0	0	1	2	0	0
18	Male	M0	Presence	180	120	296	4	85	215	0	0	0	0	0	0	0	300	194	0	0	106	0	19	0	0	0	0	0	0	56	21	0	14	0	0
18	Male	M1	Absence	0	300	0	300	300	0	0	0	0	0	300	0	0	0	6	294	0	0	0	0	0	0	0	0	0	0	0	0	0	0	0	0
18	Male	M1	Presence	0	300	0	300	300	0	0	0	0	0	300	0	0	0	12	288	0	0	0	0	0	0	0	0	0	0	0	0	0	0	0	0
18	Male	M2	Absence	300	0	4	296	92	208	0	0	0	0	0	0	0	300	300	0	0	0	0	3	0	0	4	55	0	0	0	0	0	185	0	0
18	Male	M2	Presence	300	0	69	231	45	255	0	0	0	0	0	0	0	300	244	0	0	56	0	30	0	9	1	0	0	0	0	36	13	33	0	0
18	Male	M3	Absence	300	0	247	53	300	0	0	0	0	0	0	0	0	300	300	0	0	0	0	0	0	0	200	98	0	0	0	0	0	0	0	0
18	Male	M3	Presence	300	0	244	56	259	40	0	0	0	1	0	0	0	300	300	0	0	0	0	40	0	0	186	35	0	0	0	0	0	0	0	0
19	Male	M0	Absence	0	300	0	300	0	0	300	0	0	0	243	57	0	0	0	0	0	300	0	0	0	0	0	0	0	0	0	0	0	0	0	0
19	Male	M0	Presence	0	300	0	300	0	0	300	0	0	0	0	300	0	0	257	43	0	0	0	0	0	0	0	0	0	0	0	0	0	0	0	0
19	Male	M1	Absence	13	287	0	300	266	34	0	0	0	0	0	300	0	0	48	250	0	2	0	0	0	0	0	0	0	0	0	0	0	2	0	14
19	Male	M1	Presence	0	300	0	300	300	0	0	0	0	0	0	300	0	0	300	0	0	0	0	0	0	0	0	0	0	0	0	0	0	0	0	0
19	Male	M2	Absence	0	300	0	300	300	0	0	0	0	0	300	0	0	0	0	300	0	0	0	0	0	0	0	0	0	0	0	0	0	0	0	0
19	Male	M2	Presence	0	300	0	300	300	0	0	0	0	0	300	0	0	0	300	0	0	0	0	0	0	0	0	0	0	0	0	0	0	0	0	0
19	Male	M3	Absence	300	0	223	77	90	210	0	0	0	0	0	0	300	0	300	0	0	0	0	12	0	0	214	65	0	0	0	0	0	0	0	0
19	Male	M3	Presence	300	0	300	0	39	261	0	0	0	0	0	0	300	0	300	0	0	0	0	0	0	0	160	17	0	0	0	0	28	2	0	0
20	Male	M0	Absence	300	0	96	204	18	279	0	0	0	3	0	0	270	30	231	0	0	89	0	44	0	0	0	0	0	0	47	0	43	0	0	0
20	Male	M0	Presence	96	204	60	240	5	75	0	220	0	0	281	0	300	114	180	0	0	120	0	0	0	0	0	0	0	0	27	0	0	0	0	0
20	Male	M1	Absence	282	18	29	271	18	282	0	0	0	0	0	284	0	16	51	0	17	232	0	0	0	0	0	0	0	0	0	0	21	246	0	262
20	Male	M1	Presence	300	0	300	0	29	271	0	0	0	0	0	57	160	83	76	0	0	224	0	0	0	0	0	0	0	0	0	0	0	230	0	270
20	Male	M2	Absence	300	0	0	300	0	290	0	0	6	4	0	0	300	0	182	0	0	118	0	0	0	0	0	0	0	0	0	0	32	211	0	230
20	Male	M2	Presence	51	249	0	300	259	48	0	0	0	2	0	0	300	0	189	70	0	41	0	0	0	0	0	0	0	0	0	0	0	25	0	50
20	Male	M3	Absence	300	0	0	300	6	288	0	0	6	0	0	0	300	0	130	0	0	170	0	5	0	7	0	0	0	1	0	2	19	0	0	16
20	Male	M3	Presence	300	0	10	290	0	271	0	0	0	29	0	0	300	0	259	0	0	41	0	0	0	3	0	0	0	0	0	0	162	8	0	6
21	Male	M0	Absence	300	0	177	123	72	99	0	0	104	2	0	0	300	0	287	0	0	13	0	124	0	0	38	25	0	0	5	0	13	0	0	0
21	Male	M0	Presence	161	139	0	300	7	130	163	0	0	0	0	0	300	0	268	32	0	0	0	5	0	0	0	0	0	0	8	0	54	0	0	0
21	Male	M1	Absence	0	300	0	300	300	0	0	0	0	0	0	0	300	0	0	300	0	0	0	0	0	0	0	0	0	0	0	0	0	0	0	0
21	Male	M1	Presence	0	300	0	300	300	0	0	0	0	0	0	0	300	0	10	156	20	0	0	0	0	0	0	0	0	0	0	0	0	0	0	0
21	Male	M2	Absence	0	300	0	300	300	0	0	0	0	0	0	0	300	0	0	279	21	0	0	0	0	0	0	0	0	0	0	0	0	0	0	0
21	Male	M2	Presence	0	300	0	300	300	0	0	0	0	0	0	0	300	0	59	241	0	0	0	0	0	0	0	0	0	0	0	0	0	0	0	0
21	Male	M3	Absence	300	0	149	151	193	104	0	0	3	0	0	134	166	0	300	0	0	0	0	28	0	0	125	91	0	0	0	0	0	35	0	2
21	Male	M3	Presence	300	0	292	8	140	141	0	0	18	1	0	0	300	0	300	0	0	0	0	20	0	0	134	0	0	0	0	14	85	5	0	7
22	Male	M0	Absence	300	0	76	224	300	0	0	0	0	0	0	0	300	0	300	0	0	0	0	0	0	0	41	211	0	0	0	0	5	0	0	0
22	Male	M0	Presence	300	0	166	134	265	5	0	0	29	0	0	0	300	0	236	0	0	64	0	0	0	0	0	249	0	0	0	0	0	0	0	0
22	Male	M1	Absence	0	300	0	300	300	0	0	0	0	0	0	0	300	0	61	239	0	0	0	0	0	0	0	0	0	0	0	0	0	0	0	28
22	Male	M1	Presence	0	300	0	300	300	0	0	0	0	0	0	0	300	0	11	289	0	0	0	0	0	0	0	0	0	0	0	0	0	0	0	0
22	Male	M2	Absence	300	0	255	45	24	265	0	0	6	0	0	0	300	0	55	0	0	245	0	0	0	4	0	22	0	0	0	29	174	9	0	51
22	Male	M2	Presence	300	0	162	138	109	129	0	0	23	3	0	0	300	0	294	0	0	6	0	6	0	2	2	0	0	0	0	0	45	0	0	9
22	Male	M3	Absence	300	0	0	300	300	0	0	0	0	0	0	0	300	0	300	0	0	0	0	0	0	0	0	300	0	0	0	0	0	0	0	0
22	Male	M3	Presence	300	0	0	300	300	0	0	0	0	0	0	0	300	0	300	0	0	0	0	0	0	0	183	101	0	0	0	0	0	0	0	0
23	Male	M0	Absence	300	0	193	107	212	46	0	0	42	0	0	141	128	29	191	0	0	109	0	64	0	0	14	129	0	0	0	0	0	0	0	0
23	Male	M0	Presence	60	240	250	50	209	0	0	0	91	0	0	300	0	0	300	0	0	0	0	9	0	0	0	0	0	0	0	0	0	0	0	0
23	Male	M1	Absence	300	0	0	300	72	228	0	0	0	0	0	12	288	0	300	0	0	0	0	0	0	0	0	0	0	0	0	0	0	114	0	0
23	Male	M1	Presence	98	202	0	300	0	300	0	0	0	0	0	0	300	0	207	80	0	13	0	0	0	5	0	0	0	0	0	0	2	2	0	0
23	Male	M2	Absence	175	125	0	300	0	300	0	0	0	0	0	0	300	0	214	86	0	0	0	0	0	0	0	0	0	0	0	0	0	21	0	0
23	Male	M2	Presence	0	300	0	300	110	0	190	0	0	0	0	40	260	0	114	186	0	0	0	0	0	0	0	0	0	0	0	0	0	0	0	0
23	Male	M3	Absence	270	30	266	34	15	285	0	0	0	0	0	30	270	0	300	0	0	0	0	0	0	0	0	265	0	0	0	0	0	0	0	0
23	Male	M3	Presence	300	0	155	145	66	224	0	0	10	0	0	0	300	0	300	0	0	0	0	0	0	10	6	0	0	0	0	22	27	82	8	0
24	Female	M0	Absence	300	0	106	194	210	0	0	0	45	2	0	0	300	0	169	0	0	131	0	41	0	2	39	10	133	0	0	0	3	0	0	0
24	Female	M0	Presence	292	8	240	60	71	63	0	0	41	2	0	17	283	0	300	0	0	0	0	15	0	9	130	0	0	0	0	30	39	0	0	0
24	Female	M1	Absence	9	291	43	257	182	0	117	0	0	0	0	50	250	0	0	300	0	0	0	11	0	0	0	0	0	0	0	0	0	125	104	147
24	Female	M1	Presence	2	298	0	300	0	0	300	0	0	0	0	300	0	0	42	208	0	50	0	0	0	0	0	0	0	0	0	0	0	0	177	0
24	Female	M2	Absence	32	268	0	300	132	0	167	0	0	0	0	0	300	0	145	25	230	0	0	0	0	0	0	0	0	0	0	0	0	0	231	0
24	Female	M2	Presence	0	300	0	300	0	0	300	0	0	0	0	0	300	0	35	265	0	0	0	0	0	0	0	0	0	0	0	0	0	0	33	0
24	Female	M3	Absence	300	0	70	230	266	34	0	0	0	0	0	0	300	0	300	0	0	0	0	0	0	0	16	222	0	0	0	13	7	1	0	3
24	Female	M3	Presence	295	5	14	286	0	122	172	0	0	0	0	0	300	0	300	0	0	0	0	0	0	2	0	0	0	0	0	16	40	28	0	0
25	Female	M0	Absence	300	0	116	184	108	0	0	0	179	0	0	0	300	0	300	0	0	0	0	45	0	0	77	89	0	9	0	0	0	0	0	0
25	Female	M0	Presence	300	0	144	156	202	0	0	0	98	0	0	0	300	0	115	99	0	81	0	90	0	0	7	0	0	0	193	0	4	0	0	0
25	Female	M1	Absence	300	0	160	140	300	0	0	0	0	0	0	0	300	0	0	206	0	92	0	0	0	0	0	300	0	0	0	0	0	0	0	0
25	Female	M1	Presence	300	0	300	0	0	300	0	0	0	0	0	0	300	0	6	0	0	294	0	0	0	0	0	0	0	0	0	0	0	254	0	2
25	Female	M2	Absence	67	233	2	298	0	31	269	0	7	0	0	0	300	0	6	31	105	165	0	0	0	0	2	0	0	0	0	0	0	0	113	57
25	Female	M2	Presence	0	300	0	300	0	0	300	0	0	0	0	0	300	0	0	300	0	0	0	0	0	0	0	0	0	0	0	0	0	0	22	0
25	Female	M3	Absence	300	0	118	182	224	17	0	0	7	0	0	0	300	0	60	240	0	0	0	4	0	0	33	195	0	0	0	0	13	0	0	0
25	Female	M3	Presence	300	0	220	80	300	0	0	0	0	0	0	0	300	0	0	222	0	78	0	0	0	0	270	0	0	0	0	0	0	0	0	0
26	Female	M0	Absence	300	0	0	300	300	0	0	0	0	0	0	0	300	0	300	0	0	0	0	0	0	0	0	0	0	300	0	0	0	0	0	0
26	Female	M0	Presence	300	0	300	0	300	0	0	0	0	0	0	0	300	0	300	0	0	0	0	0	0	0	10	272	0	0	0	0	0	0	0	0
26	Female	M1	Absence	0	300	0	300	0	0	300	0	0	0	0	300	0	0	0	300	0	0	0	0	0	0	0	0	0	0	0	0	0	0	300	0
26	Female	M1	Presence	0	300	0	300	0	0	300	0	0	0	0	300	0	0	0	300	0	0	0	0	0	0	0	0	0	0	0	0	0	0	300	0
26	Female	M2	Absence	300	0	113	187	246	27	0	0	25	0	0	138	162	0	111	131	0	58	0	17	0	0	57	140	0	0	0	0	0	0	0	0
26	Female	M2	Presence	300	0	174	126	170	2	128	0	0	0	135	155	10	0	19	201	0	80	0	0	0	0	27	214	0	0	0	0	0	0	0	0
26	Female	M3	Absence	300	0	107	193	49	194	0	0	50	7	0	277	23	0	300	0	0	0	0	11	0	0	46	0	0	0	31	0	21	9	0	0
26	Female	M3	Presence	91	209	244	56	7	58	0	231	0	2	0	80	15	205	55	24	0	221	0	0	0	7	0	0	0	0	0	7	18	0	0	0
27	Female	M0	Absence	300	0	0	300	300	0	0	0	0	0	0	0	300	0	300	0	0	0	0	0	0	0	0	0	0	300	0	0	0	0	0	0
27	Female	M0	Presence	300	0	98	202	92	206	0	0	0	0	0	0	300	0	300	0	0	0	0	0	0	0	0	94	0	196	0	7	0	0	0	0
27	Female	M1	Absence	300	0	280	20	232	58	0	0	9	0	0	269	31	0	17	212	0	71	0	19	0	0	5	201	0	0	0	0	0	55	0	0
27	Female	M1	Presence	300	0	300	0	7	288	0	0	4	0	0	289	11	0	147	100	0	53	0	5	0	0	0	0	0	0	0	0	22	94	0	48
27	Female	M2	Absence	124	176	300	0	101	179	0	0	19	0	0	31	269	0	248	52	0	0	0	10	0	0	0	98	0	0	0	0	0	0	0	0
27	Female	M2	Presence	0	300	300	0	93	0	206	0	0	0	0	0	300	0	0	300	0	0	0	0	0	0	0	0	0	0	0	0	0	0	0	0
27	Female	M3	Absence	300	0	140	160	154	86	0	0	50	2	0	0	300	0	290	0	0	10	0	109	0	0	44	110	0	0	0	0	0	0	0	0
27	Female	M3	Presence	96	204	281	19	0	59	0	204	36	0	0	127	173	0	58	214	4	24	0	39	0	0	0	0	0	1	0	0	0	0	234	0
28	Female	M0	Absence	300	0	187	113	138	12	0	0	146	2	0	26	274	115	273	0	0	28	0	84	1	0	186	17	0	0	0	0	0	0	0	0
28	Female	M0	Presence	267	33	141	159	171	82	0	0	15	16	0	74	226	120	275	0	0	25	0	41	0	1	58	0	0	18	0	0	11	0	0	0
28	Female	M1	Absence	300	0	0	300	0	300	0	0	0	0	0	300	0	0	0	5	0	295	0	0	0	0	0	0	0	0	0	0	0	0	0	0
28	Female	M1	Presence	7	293	0	300	0	300	0	0	0	0	0	300	0	0	0	180	0	120	0	0	0	0	0	0	0	0	0	0	0	0	0	0
28	Female	M2	Absence	0	300	0	300	0	0	300	0	0	0	0	300	0	0	0	300	0	0	0	0	0	0	0	0	0	0	0	0	0	0	0	0
28	Female	M2	Presence	0	300	0	300	0	0	300	0	0	0	0	300	0	0	230	0	0	70	0	0	0	0	0	0	0	0	0	0	0	0	0	0
28	Female	M3	Absence	300	0	300	0	300	0	0	0	0	0	0	60	240	0	0	300	0	0	0	0	0	0	0	300	0	0	0	0	0	0	0	0
28	Female	M3	Presence	293	7	300	0	144	108	7	0	29	0	0	0	300	0	255	0	0	45	0	18	0	0	69	0	0	0	0	0	29	20	0	0
